# Supplementary material for: Uncovering Diaphragm Cramp in SIDS and Other Sudden Unexpected Deaths
Source: Diagnostics (Basel). 2024 Oct 18;14(20):2324. doi: 10.3390/diagnostics14202324 (PMC11506607; doi:10.3390/diagnostics14202324)
Supplement: Supplementary file 1 [file diagnostics-14-02324-s001.zip]

Archive with 2 entries (2 files):
- Rescue Breath 2.mp4
- DCC GEBIEN Supplemental Material.pdf
